# Supplementary material for: Extending the Projection-Based Embedding Technique to Open-Shell Systems Using the Huzinaga Equation
Source: J Chem Theory Comput. 2025 Jul 17;21(15):7394–418. doi: 10.1021/acs.jctc.5c00687 (PMC12355723; doi:10.1021/acs.jctc.5c00687)
Supplement: Supplementary file 2 [file ct5c00687_si_002.zip]

Archive with 13 entries (12 files):
- geometries/
- geometries/water-cys.xyz
- geometries/pcarb-sing-2.xyz
- geometries/ohRAD-cys.xyz
- geometries/pmm4-3.xyz
- geometries/pvcMONO-2.xyz
- geometries/ala-cys-alaRAD-2.xyz
- geometries/ala-cys-ala-2.xyz
- geometries/pmmMONO-3.xyz
- geometries/pvc5-2.xyz
- geometries/pcarb-trip-2.xyz
- geometries/pvc6-2.xyz
- geometries/pmm3-3.xyz
