# Supplementary material for: Extending the Projection-Based Embedding Technique to Open-Shell Systems Using the Huzinaga Equation
Source: J Chem Theory Comput. 2025 Jul 17;21(15):7394–418. doi: 10.1021/acs.jctc.5c00687 (PMC12355723; doi:10.1021/acs.jctc.5c00687)
Supplement: Supplementary file 2 [file ct5c00687_si_002.zip › geometries/water-cys.xyz]

3
{'conf-id':'002','name':'Water, optimized at PBE0-D3/aug-cc-pVDZ' , 'charge':'0' ,'mult':'1', 'subsystems': {'A':'1-3' , 'B':'1-3' , 'C':'1-3' , 'D':'1-3' , 'E':'1-3' , 'F':'1-3' } }
O       -0.003549293379        0.000000000000       -0.002749747101 
H       -0.004060601270        0.000000000000        0.958907331719 
H        0.927470894649        0.000000000000       -0.243552584619 
