# Supplementary material for: Extending the Projection-Based Embedding Technique to Open-Shell Systems Using the Huzinaga Equation
Source: J Chem Theory Comput. 2025 Jul 17;21(15):7394–418. doi: 10.1021/acs.jctc.5c00687 (PMC12355723; doi:10.1021/acs.jctc.5c00687)
Supplement: Supplementary file 2 [file ct5c00687_si_002.zip › geometries/pcarb-sing-2.xyz]

   39
{'conf-id':'002','name':'Singlet persistent carbene, optimized at PBE0-D3/aug-cc-pVDZ' , 'charge':'0' ,'mult':'1', 'subsystems': {'A':'1-3' , 'B':'1-13' , 'C':'1-21,22,31' , 'D':'1-39' } }
 C     2.140864     3.094972    -1.666574
 N     0.849509     3.467553    -1.883450
 N     2.056192     1.984534    -0.883510
 C    -0.052838     2.613329    -1.252590
 C    -1.446836     2.570782    -1.174613
 C    -2.032704     1.547075    -0.436226
 C    -1.249745     0.584478     0.212144
 C     0.139407     0.620350     0.138631
 C     0.734517     1.645025    -0.600970
 H    -2.075258     3.306009    -1.669167
 H    -3.118938     1.496690    -0.362940
 H    -1.733204    -0.206754     0.784886
 H     0.725745    -0.136953     0.651226
 C     1.754054     5.316183    -3.212011
 H     1.462075     6.187283    -3.813706
 H     2.343901     4.631109    -3.829904
 H     2.393455     5.645035    -2.386126
 C     4.504866     1.935817    -0.931928
 H     4.520313     1.956830    -2.026648
 H     5.377189     1.376881    -0.567582
 H     4.567992     2.972050    -0.583715
 C     0.484912     4.645884    -2.697742
 C    -0.352213     4.188715    -3.894443
 H    -1.285203     3.700035    -3.594135
 H     0.222130     3.481000    -4.505151
 H    -0.608806     5.054532    -4.517866
 C    -0.280611     5.641899    -1.823756
 H    -1.210960     5.224189    -1.424447
 H    -0.534627     6.531594    -2.413712
 H     0.343532     5.954826    -0.977467
 C     3.247699     1.250494    -0.408148
 C     3.203525    -0.180585    -0.948531
 H     3.188349    -0.166662    -2.045458
 H     2.324405    -0.734839    -0.602907
 H     4.097796    -0.726240    -0.621942
 C     3.273284     1.273215     1.121779
 H     2.395189     0.791726     1.565161
 H     4.166378     0.748513     1.484014
 H     3.311599     2.309282     1.480663
