# Supplementary material for: Extending the Projection-Based Embedding Technique to Open-Shell Systems Using the Huzinaga Equation
Source: J Chem Theory Comput. 2025 Jul 17;21(15):7394–418. doi: 10.1021/acs.jctc.5c00687 (PMC12355723; doi:10.1021/acs.jctc.5c00687)
Supplement: Supplementary file 2 [file ct5c00687_si_002.zip › geometries/ohRAD-cys.xyz]

2
{'conf-id':'002','name':'OH radical, optimized at PBE0-D3/aug-cc-pVDZ (UKS)' , 'charge':'0' ,'mult':'2', 'subsystems': {'A':'1-2' , 'B':'1-2' , 'C':'1-2' , 'D':'1-2' , 'E':'1-2' , 'F':'1-2' } }
O        0.000000000000        0.000000000000       -0.037764350704 
H        0.000000000000        0.000000000000        0.937764350704 
