# Supplementary material for: Extending the Projection-Based Embedding Technique to Open-Shell Systems Using the Huzinaga Equation
Source: J Chem Theory Comput. 2025 Jul 17;21(15):7394–418. doi: 10.1021/acs.jctc.5c00687 (PMC12355723; doi:10.1021/acs.jctc.5c00687)
Supplement: Supplementary file 2 [file ct5c00687_si_002.zip › geometries/pmm4-3.xyz]

61
{'conf-id':'003','name':'Polymethyl metacrylate polymer (n=4), optimized at PBE0-D3/aug-cc-pVDZ (UKS)' , 'charge':'0' ,'mult':'2', 'subsystems': {'A':'1-27' , 'B':'1-30' , 'C':'1-42' , 'D':'1-45' , 'E':'1-61' } }
C        -3.8140198386      -0.7543183872       -0.8485060954 
C        -4.2038244846      -2.1825553625       -0.7127741261 
H        -4.8375189976      -2.4844063946       -1.5644371077 
H        -4.8131631385      -2.3406393661        0.1860790941 
H        -3.3297903072      -2.8422787708       -0.7052969150 
C        -4.8372910598       0.2317255373       -0.5436424202 
O        -5.9445942893      -0.0395792620       -0.1057436428 
O        -4.4497981511       1.5047204765       -0.8007605595 
C        -5.4250471825       2.4963860150       -0.4952078903 
H        -5.6801070657       2.4710726149        0.5717685244 
H        -4.9657016291       3.4535824820       -0.7579852151 
H        -6.3395316582       2.3340391499       -1.0787748342 
C        -2.4588583520      -0.3625850965       -1.3270515171 
H        -2.5017554125       0.6202983698       -1.8101535993 
H        -2.1096750926      -1.1001029740       -2.0639690376 
C        -1.3579195637      -0.2631567344       -0.2158357627 
C        -1.7486954987       0.7962200653        0.8090014368 
H        -1.0346552949       0.8382700717        1.6370056022 
H        -1.7882005753       1.7777852611        0.3231323079 
H        -2.7329465125       0.5862349551        1.2384068294 
C        -1.2494455515      -1.6597915301        0.3836258666 
O        -0.7978521220      -2.6181664167       -0.2046241954 
O        -1.7583878986      -1.7426497174        1.6205195560 
C        -1.7220168054      -3.0457614410        2.2043195073 
H        -2.1735890784      -2.9372689128        3.1937945377 
H        -0.6868120340      -3.3975456859        2.2861600021 
H        -2.2927520372      -3.7550726946        1.5936737380 
C        -0.0514094904       0.0618253073       -0.9639985855 
H        -0.2532396828       0.9044582603       -1.6383249522 
H         0.1837140739      -0.8096061489       -1.5876617394 
C         1.2282471978       0.4139700648       -0.1633930484 
C         1.5314470021      -0.6166879574        0.9197684799 
H         2.4464934059      -0.3708481675        1.4676296705 
H         0.7286607944      -0.6677478257        1.6633278840 
H         1.6441935438      -1.6061817789        0.4637831227 
C         1.0480038281       1.8244788032        0.3908712451 
O         0.7891950891       2.7882612992       -0.2950474637 
O         1.2031539883       1.9051668505        1.7214994923 
C         1.0451325388       3.2149130280        2.2664583415 
H         1.7825171111       3.9003463013        1.8320291888 
H         0.0382428513       3.5960079774        2.0579959282 
H         1.2039259203       3.1072768780        3.3426842294 
C         2.3446958008       0.4757938799       -1.2382057685 
H         2.0922108940       1.3026777241       -1.9162397204 
H         2.2792617956      -0.4491847258       -1.8237486709 
C         3.8177384889       0.6604699981       -0.8233135647 
C         4.0480864613       1.8755308767        0.0701410579 
H         5.1210559883       2.0401232948        0.2193112454 
H         3.6170894412       2.7674301468       -0.4012036319 
H         3.6023453142       1.7445023934        1.0614288591 
C         4.3784291479      -0.5763900463       -0.1337268903 
O         5.0543589270      -0.5728496388        0.8696283429 
O         4.0825490979      -1.7043357764       -0.8045064042 
C         4.5914526934      -2.9047203791       -0.2245713519 
H         5.6861153072      -2.8749900741       -0.1741656050 
H         4.2557124518      -3.7135743766       -0.8790855500 
H         4.1926923310      -3.0373136183        0.7886384158 
C         4.6296804790       0.8296936802       -2.1209338096 
H         4.3309867883       1.7617168680       -2.6183805218 
H         5.7044390325       0.8877931193       -1.9040283839 
H         4.4570051271      -0.0050666869       -2.8106705110 
