# Supplementary material for: Extending the Projection-Based Embedding Technique to Open-Shell Systems Using the Huzinaga Equation
Source: J Chem Theory Comput. 2025 Jul 17;21(15):7394–418. doi: 10.1021/acs.jctc.5c00687 (PMC12355723; doi:10.1021/acs.jctc.5c00687)
Supplement: Supplementary file 2 [file ct5c00687_si_002.zip › geometries/pvcMONO-2.xyz]

    6
{'conf-id':'002','name':'Monomer of polyvinyl cloride polymer, optimized at PBE0-D3/aug-cc-pVDZ' , 'charge':'0' ,'mult':'1', 'subsystems': {'A':'1-6' , 'B':'1-6' , 'C':'1-6' , 'D':'1-6' , 'E':'1-6' , 'F':'1-6' , 'G':'1-6' , 'H':'1-6' , 'I':'1-6' , 'J':'1-6' } }
C        -0.0171881163       0.0042261736        0.1975757820 
C         0.1055124188       0.0018772986        1.5198647409 
H         1.1020571885       0.0048833535        1.9609770530 
H        -0.7576642109      -0.0023474938        2.1837709038 
H         0.8230195221       0.0089985162       -0.4955629100 
Cl       -1.5512998222      -0.0000318459       -0.6144042242 
