# Supplementary material for: Extending the Projection-Based Embedding Technique to Open-Shell Systems Using the Huzinaga Equation
Source: J Chem Theory Comput. 2025 Jul 17;21(15):7394–418. doi: 10.1021/acs.jctc.5c00687 (PMC12355723; doi:10.1021/acs.jctc.5c00687)
Supplement: Supplementary file 2 [file ct5c00687_si_002.zip › geometries/ala-cys-alaRAD-2.xyz]

   42
{'conf-id':'002','name':'Ala-Cys-Ala tripeptid radical, optimized at PBE0-D3/aug-cc-pVDZ (UKS)' , 'charge':'0' ,'mult':'2', 'subsystems': {'A':'1-4' , 'B':'1-6' , 'C':'1-10' , 'D':'1-14' , 'E':'1-26' , 'F':'1-42' } }
 S    -4.785432     0.534421     7.121831
 C    -4.914863     2.323168     7.123125
 H    -4.641886     2.726966     8.108069
 H    -5.989920     2.529342     6.978492
 C    -4.120610     3.038127     6.009986
 H    -3.046044     2.921463     6.197937
 N    -4.390278     2.504337     4.707102
 H    -5.193835     2.883698     4.222999
 C    -4.536490     4.505190     6.012397
 O    -5.491622     4.884167     5.338790
 N    -3.837182     5.310784     6.828937
 H    -3.063537     4.975096     7.393431
 C    -3.542164     1.650103     4.090814
 O    -2.478731     1.290604     4.584410
 C    -4.181809     6.697910     7.023985
 H    -5.276118     6.771001     7.114712
 C    -3.716624     7.572895     5.858346
 H    -2.623959     7.533665     5.766892
 H    -4.018336     8.618113     6.003815
 H    -4.170243     7.206630     4.931030
 C    -4.019697     1.130082     2.741952
 H    -4.344662     1.973031     2.112472
 C    -5.195021     0.165554     2.917970
 H    -6.063975     0.677862     3.350139
 H    -4.912269    -0.659857     3.582931
 H    -5.474150    -0.232210     1.936457
 C    -3.519308     7.124024     8.332170
 O    -2.622462     6.454569     8.833665
 N    -3.972573     8.282570     8.856980
 H    -4.725199     8.757399     8.382714
 C    -3.412750     8.875580    10.050247
 H    -2.640115     8.197977    10.425493
 H    -4.183649     9.003399    10.821286
 H    -2.958795     9.851422     9.831165
 N    -2.888953     0.502017     2.109175
 H    -2.095403     0.322715     2.711945
 C    -2.833259     0.319658     0.768053
 O    -3.760147     0.633441     0.028373
 C    -1.561511    -0.298909     0.242335
 H    -0.832168    -0.524608     1.029380
 H    -1.817589    -1.222504    -0.290986
 H    -1.113246     0.389452    -0.484513
