# Supplementary material for: Extending the Projection-Based Embedding Technique to Open-Shell Systems Using the Huzinaga Equation
Source: J Chem Theory Comput. 2025 Jul 17;21(15):7394–418. doi: 10.1021/acs.jctc.5c00687 (PMC12355723; doi:10.1021/acs.jctc.5c00687)
Supplement: Supplementary file 2 [file ct5c00687_si_002.zip › geometries/ala-cys-ala-2.xyz]

   43
{'conf-id':'002','name':'Ala-Cys-Ala tripeptid, optimized at PBE0-D3/aug-cc-pVDZ' , 'charge':'0' ,'mult':'1', 'subsystems': {'A':'1-5' , 'B':'1-7' , 'C':'1-11' , 'D':'1-15' , 'E':'1-27' , 'F':'1-43' } }
 H    -0.175543    -4.006190     2.122051
 S    -0.642632    -3.242233     1.106373
 C     0.601245    -1.914081     1.308134
 H     1.595120    -2.297768     1.046941
 H     0.608364    -1.572979     2.350720
 C     0.261090    -0.727281     0.399113
 H     0.205480    -1.063919    -0.645193
 C     1.345403     0.334484     0.575837
 O     1.191570     1.266490     1.360977
 N    -0.998404    -0.116777     0.730418
 H    -0.954110     0.636346     1.406147
 N     2.465992     0.147831    -0.141718
 H     2.589459    -0.646247    -0.761581
 C    -2.118917    -0.331553     0.005556
 O    -2.157804    -1.091962    -0.956293
 C     3.620613     1.000633    -0.000138
 H     3.764121     1.210639     1.070632
 C     3.450515     2.322860    -0.750552
 H     3.331627     2.136856    -1.825319
 H     4.319456     2.976978    -0.602730
 H     2.560785     2.838102    -0.372692
 C    -3.357657     0.402470     0.500469
 H    -3.124512     1.468135     0.649839
 C    -3.840522    -0.187026     1.827979
 H    -3.089878    -0.048051     2.616204
 H    -4.034139    -1.261406     1.717964
 H    -4.762658     0.323252     2.125963
 C     4.809141     0.207483    -0.538936
 O     4.641914    -0.790913    -1.231046
 N     6.024424     0.701667    -0.218821
 H     6.065138     1.523445     0.364138
 C     7.258055     0.124768    -0.702639
 H     7.004462    -0.785970    -1.253237
 H     7.920399    -0.132927     0.133773
 H     7.782769     0.815832    -1.376380
 N    -4.350433     0.296522    -0.537099
 H    -4.154730    -0.385222    -1.259814
 C    -5.387380     1.163541    -0.623973
 O    -5.564207     2.053541     0.201696
 C    -6.314562     0.961901    -1.796866
 H    -6.021032     0.125817    -2.442586
 H    -7.327703     0.786597    -1.414768
 H    -6.338517     1.887021    -2.385660
