# Supplementary material for: Extending the Projection-Based Embedding Technique to Open-Shell Systems Using the Huzinaga Equation
Source: J Chem Theory Comput. 2025 Jul 17;21(15):7394–418. doi: 10.1021/acs.jctc.5c00687 (PMC12355723; doi:10.1021/acs.jctc.5c00687)
Supplement: Supplementary file 2 [file ct5c00687_si_002.zip › geometries/pmmMONO-3.xyz]

15
{'conf-id':'003','name':'Monomer of the polymethyl metacrylate polymer, optimized at PBE0-D3/aug-cc-pVDZ' , 'charge':'0' ,'mult':'1', 'subsystems': {'A':'1-15' , 'B':'1-15' , 'C':'1-15' , 'D':'1-15' , 'E':'1-15' } }
O        -1.1462030332      -0.7041895958       -0.0002670916 
O        -0.6592068255       1.4899718303       -0.0013970914 
C         1.1289502568      -0.1236938908       -0.0001657489 
C         1.4152289306      -1.5939865558       -0.0000693751 
C        -0.2908604228       0.3362554750       -0.0007869342 
C         2.0734907832       0.8244389871        0.0000422231 
C        -2.5270897309      -0.3431134587       -0.0001728716 
H         0.9753447913      -2.0813738996        0.8807380806 
H         0.9757594493      -2.0814292251       -0.8810547085 
H         2.4965974901      -1.7737144116        0.0001724642 
H         3.1325825309       0.5662672983        0.0003220731 
H         1.7943986591       1.8774506206       -0.0006282234 
H        -3.0793989103      -1.2867829012        0.0001938800 
H        -2.7685262793       0.2474827847       -0.8923292955 
H        -2.7682676333       0.2480166240        0.8917026226 
