# Supplementary material for: Extending the Projection-Based Embedding Technique to Open-Shell Systems Using the Huzinaga Equation
Source: J Chem Theory Comput. 2025 Jul 17;21(15):7394–418. doi: 10.1021/acs.jctc.5c00687 (PMC12355723; doi:10.1021/acs.jctc.5c00687)
Supplement: Supplementary file 2 [file ct5c00687_si_002.zip › geometries/pvc5-2.xyz]

   31
{'conf-id':'002','name':'Polyvinyl cloride polymer (n=5), optimized at PBE0-D3/aug-cc-pVDZ (UKS)' , 'charge':'0' ,'mult':'2', 'subsystems': {'A':'1-3' , 'B':'1-6' , 'C':'1-9' , 'D':'1-12' , 'E':'1-15' , 'F':'1-18' , 'G':'1-21' , 'H':'1-24' , 'I':'1-27' , 'J':'1-31' } }
C         0.2281504158       0.0128049094       -0.1407026054 
Cl       -0.1929587899      -1.5300495667       -0.7727340889 
H         0.8670768566      -0.0161765781        0.7380495577 
C        -0.6083409431       1.1781199409       -0.5133751115 
H        -0.7172625863       1.2170639309       -1.6098545283 
H        -0.0958755667       2.0970380965       -0.1936089265 
C        -2.0207041249       1.1636097526        0.0730657729 
Cl       -1.9167457938       1.2032624009        1.8827943318 
H        -2.5136427708       0.2135185855       -0.1610176353 
C        -2.8555997550       2.3313016102       -0.4159769166 
H        -2.8245485442       2.3348974278       -1.5163289637 
H        -2.3944790236       3.2685086448       -0.0684990103 
C        -4.3033764943       2.3255833843        0.0373487799 
Cl       -5.1396163987       0.8607326458       -0.6361246695 
H        -4.3633595346       2.2080164771        1.1244584045 
C        -5.0430135256       3.5749877659       -0.4025914839 
H        -5.0644105695       3.6094620973       -1.5025565966 
H        -4.4698838197       4.4481244428       -0.0549394466 
C        -6.4711581858       3.6923750121        0.0950420437 
Cl       -6.4696638740       3.7733917791        1.9112560614 
H        -7.0364705891       2.7852817614       -0.1437836182 
C        -7.1728034339       4.9155169036       -0.4630678338 
H        -7.0785362803       4.8911396339       -1.5595743234 
H        -6.6557162816       5.8202154950       -0.1079571648 
C        -8.6417698167       5.0437846374       -0.1044280659 
Cl       -9.5567186773       3.6422456121       -0.8137866174 
H        -8.7741280271       4.9364781013        0.9779432633 
C        -9.2546442477       6.3366308620       -0.5959774046 
H        -9.1554296626       6.4276762893       -1.6854650564 
H       -10.3179952691       6.3883848521       -0.3372051630 
H        -8.7398354522       7.1860160637       -0.1242325085 
