# Supplementary material for: Extending the Projection-Based Embedding Technique to Open-Shell Systems Using the Huzinaga Equation
Source: J Chem Theory Comput. 2025 Jul 17;21(15):7394–418. doi: 10.1021/acs.jctc.5c00687 (PMC12355723; doi:10.1021/acs.jctc.5c00687)
Supplement: Supplementary file 2 [file ct5c00687_si_002.zip › geometries/pcarb-trip-2.xyz]

   39
{'conf-id':'002','name':'Triplet persistent carbene, optimized at PBE0-D3/aug-cc-pVDZ (UKS)' , 'charge':'0' ,'mult':'3', 'subsystems': {'A':'1-3' , 'B':'1-13' , 'C':'1-21,22,31' , 'D':'1-39'} }
 C     2.073661     2.975091    -1.762003
 N     0.782160     3.301711    -2.182088
 N     2.057853     1.733498    -1.122212
 C    -0.072908     2.454298    -1.480300
 C    -1.459238     2.443073    -1.350962
 C    -2.051496     1.425025    -0.584265
 C    -1.276056     0.472090     0.060362
 C     0.125959     0.494751    -0.033438
 C     0.721999     1.477210    -0.819822
 H    -2.085251     3.191705    -1.826820
 H    -3.137046     1.394663    -0.492445
 H    -1.754388    -0.304511     0.656917
 H     0.712910    -0.247440     0.498952
 C     1.769484     5.198037    -3.289922
 H     2.132666     4.563056    -4.107839
 H     1.591721     6.206254    -3.683830
 H     2.550914     5.263662    -2.519936
 C     4.459701     1.891690    -1.054935
 H     4.403380     2.986645    -0.979644
 H     4.533006     1.614273    -2.114057
 H     5.371820     1.560126    -0.543694
 C     0.475078     4.641715    -2.700921
 C    -0.567681     4.541499    -3.813899
 H    -0.225864     3.851088    -4.594608
 H    -1.538603     4.192660    -3.449484
 H    -0.716428     5.531620    -4.263684
 C    -0.007651     5.541746    -1.561375
 H    -0.925880     5.151538    -1.106161
 H    -0.210562     6.553801    -1.934556
 H     0.762330     5.602911    -0.781393
 C     3.241240     1.241279    -0.403635
 C     3.351245    -0.275062    -0.560860
 H     2.529693    -0.808429    -0.073210
 H     3.355115    -0.548220    -1.623117
 H     4.289133    -0.621036    -0.107635
 C     3.159894     1.646584     1.069746
 H     2.279422     1.209542     1.555914
 H     3.090902     2.738904     1.153818
 H     4.054701     1.308814     1.608195
