# Supplementary material for: Extending the Projection-Based Embedding Technique to Open-Shell Systems Using the Huzinaga Equation
Source: J Chem Theory Comput. 2025 Jul 17;21(15):7394–418. doi: 10.1021/acs.jctc.5c00687 (PMC12355723; doi:10.1021/acs.jctc.5c00687)
Supplement: Supplementary file 2 [file ct5c00687_si_002.zip › geometries/pvc6-2.xyz]

   37
{'conf-id':'002','name':'Polyvinyl cloride polymer (n=6), optimized at PBE0-D3/aug-cc-pVDZ (UKS)' , 'charge':'0' ,'mult':'2', 'subsystems': {'A':'1-9' , 'B':'1-12' , 'C':'1-15' , 'D':'1-18' , 'E':'1-21' , 'F':'1-24' , 'G':'1-27' , 'H':'1-30' , 'I':'1-33' , 'J':'1-37' } }
C        -6.6134564723      -0.3047055782        0.7313332400 
Cl       -7.1404885055       1.0339465414       -0.2111780662 
H        -7.1377393927      -1.2350012352        0.5291904626 
C        -5.2794847720      -0.2319427910        1.3726733588 
H        -5.1839423648      -1.0652956895        2.0837397664 
H        -5.1962408462       0.7084314700        1.9423109658 
C        -4.1004081421      -0.2678248238        0.3993554434 
Cl       -4.1160528124      -1.8415126272       -0.5008163066 
H        -4.2276959032       0.5002660363       -0.3716227296 
C        -2.7696181783      -0.0972252597        1.1061116440 
H        -2.6211864524      -0.9431865259        1.7946079487 
H        -2.8222449298       0.8192223578        1.7136854230 
C        -1.5593006382      -0.0171073691        0.1949789558 
Cl       -1.6994322137       1.4513736047       -0.8647989549 
H        -1.5462229380      -0.8641864958       -0.4990089440 
C        -0.2607611437       0.0482145721        0.9765559299 
H        -0.2416808589      -0.8032071206        1.6739305535 
H        -0.2513503666       0.9698608322        1.5783116484 
C         1.0018681446       0.0250727144        0.1357868715 
Cl        1.0965904435      -1.5482170154       -0.7653003921 
H         0.9565632853       0.7931528640       -0.6434860278 
C         2.2507773379       0.1994002529        0.9790905937 
H         2.3314777627      -0.6469628229        1.6782065650 
H         2.1298287605       1.1143150397        1.5791527280 
C         3.5507619520       0.2872329815        0.2025012051 
Cl        3.5108021005       1.7534583585       -0.8716557003 
H         3.6452792530      -0.5603396399       -0.4847014570 
C         4.7587348242       0.3652916265        1.1160861166 
H         4.7095464177      -0.4809155907        1.8184150828 
H         4.7010178850       1.2903050573        1.7102339120 
C         6.1059928581       0.3401458010        0.4182499234 
Cl        6.3037759612      -1.2461645732       -0.4471311635 
H         6.1290216412       1.0911240637       -0.3793579886 
C         7.2640863823       0.5327953767        1.3724804631 
H         8.2205767418       0.4913583957        0.8398265355 
H         7.2634884756      -0.2419399176        2.1502140652 
H         7.1774276969       1.5163377798        1.8563757662 
