# Supplementary material for: Extending the Projection-Based Embedding Technique to Open-Shell Systems Using the Huzinaga Equation
Source: J Chem Theory Comput. 2025 Jul 17;21(15):7394–418. doi: 10.1021/acs.jctc.5c00687 (PMC12355723; doi:10.1021/acs.jctc.5c00687)
Supplement: Supplementary file 2 [file ct5c00687_si_002.zip › geometries/pmm3-3.xyz]

46
{'conf-id':'003','name':'Polymethyl metacrylate polymer (n=3), optimized at PBE0-D3/aug-cc-pVDZ (UKS)' , 'charge':'0' ,'mult':'2', 'subsystems': {'A':'1-12' , 'B':'1-15' , 'C':'1-27' , 'D':'1-30' , 'E':'1-46' } }
C         2.6662776934       0.1614421466        0.5920717484 
C         3.3113861733       1.4659300696        0.2900693187 
H         2.9526281978       2.2519215038        0.9646125581 
H         3.0863333442       1.7813240175       -0.7433273123 
H         4.4031360315       1.3809655399        0.3482421970 
C         3.3545892941      -1.0320531452        0.1279011039 
O         4.4057572052      -1.0209947430       -0.4939839933 
O         2.7147609500      -2.1817594534        0.4517269674 
C         3.3575778649      -3.3683795950       -0.0028759619 
H         3.4379779657      -3.3689332414       -1.0971723374 
H         2.7266877744      -4.1947397866        0.3366948086 
H         4.3649619150      -3.4512356391        0.4233766138 
C         1.3517881193       0.0886482543        1.2880758452 
H         1.3400786121       0.8125737960        2.1159761543 
H         1.2053971442      -0.9151647860        1.7007896909 
C         0.1038426688       0.3930837563        0.3951307833 
C         0.0707735517      -0.5640098122       -0.7917908888 
H        -0.7747345323      -0.3577484694       -1.4574976249 
H        -0.0101994470      -1.5942485938       -0.4289673820 
H         0.9824783441      -0.4783248182       -1.3926500857 
C         0.2236650300       1.8557169776       -0.0165225383 
O         0.1775757237       2.7824728780        0.7619604740 
O         0.4216656832       2.0259135574       -1.3326072696 
C         0.5581698809       3.3851821262       -1.7492507009 
H        -0.3550667843       3.9472385759       -1.5199377674 
H         1.4044239832       3.8594787149       -1.2383344962 
H         0.7284570453       3.3467427649       -2.8284197139 
C        -1.1174540451       0.2415544967        1.3247008059 
H        -1.0583601867       1.0390380361        2.0771325228 
H        -1.0184121357      -0.7166715271        1.8507280956 
C        -2.5290251650       0.2798664374        0.7095971893 
C        -2.7591837872       1.4945562040       -0.1868587256 
H        -3.8054397640       1.5464225807       -0.5081063000 
H        -2.5228438614       2.4084674273        0.3716978992 
H        -2.1407577895       1.4695766830       -1.0912478912 
C        -2.8007543855      -1.0431020539        0.0030210835 
O        -2.5309033844      -2.1284197944        0.4666237303 
C        -3.7408180777      -2.1158344353       -1.8471500213 
H        -4.2530099541      -1.8229617155       -2.7676033042 
H        -4.3885395767      -2.7437074324       -1.2242968631 
H        -2.8218412893      -2.6694632875       -2.0746656201 
O        -3.4300637707      -0.8948274407       -1.1741614622 
C        -3.5338531673       0.3190659723        1.8754467004 
H        -3.4087283230       1.2550758969        2.4352091350 
H        -3.3734715713      -0.5250247369        2.5567722936 
H        -4.5668299913       0.2773153215        1.5047790511 
